# Supplementary material for: Baihe Dihuang Tang Exerts Antidepressant Effects via Modulation of MAOA-Mediated Serotonin Metabolism and Synaptic Plasticity
Source: Pharmaceuticals (Basel). 2025 Nov 24;18(12):1786. doi: 10.3390/ph18121786 (PMC12736097; doi:10.3390/ph18121786)
Supplement: Supplementary file 1 [file pharmaceuticals-18-01786-s001.zip]

Archive with 3 entries (3 files):
- Blots.zip
- Research Data.xlsx
- Supplementary tables.pdf
