# Supplementary material for: Baihe Dihuang Tang Exerts Antidepressant Effects via Modulation of MAOA-Mediated Serotonin Metabolism and Synaptic Plasticity
Source: Pharmaceuticals (Basel). 2025 Nov 24;18(12):1786. doi: 10.3390/ph18121786 (PMC12736097; doi:10.3390/ph18121786)
Supplement: Supplementary file 1 [file pharmaceuticals-18-01786-s001.zip › Research Data.xlsx]

## Sheet: FIG2B
CON	CRS	CRS+BDT
97.83	143.29	83.41
143.69	132.86	129.14
125.15	163.9	146.09
111.62	159.85	119.64
97.87	157.6	132.99
141.21	162.56	148.01
125.35	187.16	121.64
156.32	150.62	126.47

## Sheet: FIG2C
CON	CRS	CRS+BDT
96.69	101.74	84.51
106.34	137.15	116.1
117.17	108.8	90.52
72.99	170.24	121.01
84.2	141.96	89.29
108.28	101.75	103.8
105.27	96.54	96.48
110.36	147.09	73.77

## Sheet: FIG2D
CON	CRS	CRS+BDT
18156.4	23932.5	18017.3
17552.2	21462.5	21778.5
14048.8	23643.7	19808.2
17859.4	20220.9	14320.5
18216.6	18438.1	20348.5
15458.7	15673.5	17559.2
13928.3	23507.9	14026.8
16708.6	20550.4	12879.5

## Sheet: FIG2E
CON	CRS	CRS+BDT
69.45	94.02	67.84
75.87	90.08	83.21
51.85	89.45	54.12
64.58	91.65	84.01
68.63	70.85	71.15
53.08	57.63	89.02
57.29	93.18	55.06
65.95	83.2	46.34

## Sheet: FIG2F
CON	CRS	CRS+BDT
142.27	182.02	145.28
133.08	174.46	172.63
133.5	162.16	187.74
136.22	202.22	143.78
142.2	166.54	169.52
156.48	176.79	169.26
170.84	214.24	161.05
153.88	194.61	187.9

## Sheet: FIIG2G
CON	CRS	CRS+BDT
109.69	42.66	103.15
83.96	61.59	59.78
97.33	59.28	56.48
95.15	77.61	97.17
113.07	64.5	89.15
88.43	76.02	85.87
69.4	42.09	93.52
87.04	50.63	79.78

## Sheet: FIG3A
CON	CRS	CRS+BDT
1.23426	0.664087	0.8321
0.90993	0.501311	0.685322
1.00485	0.834675	0.993109
1.19049	0.504426	1.1435
0.776053	0.574783	0.710321
0.739527	0.331871	0.682387

## Sheet: FIG3B
CON	CRS	CRS+BDT
0.700128	2.56363	1.10626
1.03936	2.54593	0.850092
0.963055	2.14086	0.88007

## Sheet: FIG3C
CON	CRS	CRS+BDT
0.467168	0.918826	0.74485
0.696961	1.03301	0.725032
0.733281	0.883214	0.763057

## Sheet: FIG4A
CON	CRS	CRS+BDT
1.05502	0.368958	1.23074
1.09983	0.603542	1.18061
0.845148	0.356389	1.83977

[truncated: 7 more sheets: FIG4B, FIG4C, FIG4D, FIG5A, FIG5B, FIG5C, FIG5D]
